# Supplementary material for: The Effect of Ultrasound Treatment in Winemaking on the Volatile Compounds of Aglianico, Nero di Troia, and Primitivo Red Wines
Source: Foods. 2023 Feb 2;12(3):648. doi: 10.3390/foods12030648 (PMC9914304; doi:10.3390/foods12030648)
Supplement: Supplementary file 1 [file foods-12-00648-s001.zip]

Archive with 1 entries (1 files):
- foods-2144521-supplementary.pdf
